# Supplementary material for: Augmented Flow-Induced Outward Remodelling Occurs with Ageing in Mice
Source: Int J Mol Sci. 2025 Oct 22;26(21):10274. doi: 10.3390/ijms262110274 (PMC12610229; doi:10.3390/ijms262110274)
Supplement: Supplementary file 1 [file ijms-26-10274-s001.zip]

Archive with 1 entries (1 files):
- ijms-3915345-supplementary.pdf
